# Supplementary material for: Recognition of Dimethylarginine Analogues by Tandem Tudor Domain Protein Spindlin1
Source: Molecules. 2022 Feb 1;27(3):983. doi: 10.3390/molecules27030983 (PMC8838590; doi:10.3390/molecules27030983)
Supplement: Supplementary file 1 [file molecules-27-00983-s001.zip]

Archive with 1 entries (1 files):
- molecules-1551305-supplementary.pdf
